# Supplementary material for: Ensemble machine learning approach for screening of coronary heart disease based on echocardiography and risk factors
Source: BMC Med Inform Decis Mak. 2021 Jun 11;21:187. doi: 10.1186/s12911-021-01535-5 (PMC8196502; doi:10.1186/s12911-021-01535-5)
Supplement: Supplementary file 1 — Additional file 1. stackingModelCode.R; Codes for the final 14-classifier two-step stacking model prediction. [file 12911_2021_1535_MOESM1_ESM.r]

library(caret)
library(kernlab)


####################### CHD prediction model ########################
## Trained modle returns:
## ------------------------------
## Data processing: coef_ss; coef_ssr; coef_t
## First level stacking: 14 models,   
## Second level stacking: combtestfit
## ------------------------------
##
## Output data: predicted CHD
##
#####################################################################

CHD_stacking_pred = function(train.mod, data_test, ifPC = TRUE, Lev2Stack = TRUE){
  ## data process: PCA
  ### systolic strain (17)
  #### testing
  if(ifPC){
    coef = train.mod$coef_ss
    systolic.strain.t = as.matrix(data_test[, 5:21])
    systolic.strain.PC.t = systolic.strain.t%*%coef
    
    ### systolic strain rate (17)
    #### testing
    coef2 = train.mod$coef_ssr
    systolic.strain.rate.t = as.matrix(data_test[, 22:38])
    systolic.strain.rate.PC.t = systolic.strain.rate.t%*%coef2
    
    ### time to peak (17)
    #### testing
    coef3 = train.mod$coef_t
    time.peak.t = as.matrix(data_test[, 39:55])
    time.peak.PC.t = time.peak.t%*%coef3
    
    ## final testing data
    data.f.t = data.frame(data_test[, c(1:4, 56:71)],
                          ss = systolic.strain.PC.t, ssr = systolic.strain.rate.PC.t, tp = time.peak.PC.t,
                          y = data_test$CHD)
  } else{
    data.f.t = data_test
  }
  
  
  ## re-name
  newTest = data.f.t
  
  ## scaling
  preProcValues = preProcess(newTest, method = c("center", "scale"))
  testTransformed2 = predict(preProcValues, newTest)
  dat.test2 = testTransformed2
  
  preproc = train.mod$preproc
  
  ## model testing
  comb.t = NULL
  nLev2Stack = train.mod$nLev2Stack
  
  m1 = train.mod$M1; m2 = train.mod$M2; m3 = train.mod$M3; 
  m4 = train.mod$M4; m5 = train.mod$M5; m6 = train.mod$M6; 
  m7 = train.mod$M7; m8 = train.mod$M8; m9 = train.mod$M9;
  m10 = train.mod$M10; m11 = train.mod$M11; m12 = train.mod$M12; 
  m13 = train.mod$M13; m14 = train.mod$M14; 
  comb.m = train.mod$lev1stack.m
  
  for(j in 1:nLev2Stack){
    m1.t2 = predict(m1[[j]], newdata = dat.test2)
    m2.t2 = predict(m2[[j]], newdata = dat.test2)
    m3.t2 = predict(m3[[j]], newdata = dat.test2)
    m4.t2 = predict(m4[[j]], newdata = dat.test2)
    m5.t2 = predict(m5[[j]], newdata = dat.test2)
    m6.t2 = predict(m6[[j]], newdata = dat.test2)
    m7.t2 = predict(m7[[j]], newdata = dat.test2)
    m8.t2 = predict(m8[[j]], newdata = dat.test2)
    m9.t2 = predict(m9[[j]], newdata = dat.test2)
    m10.t2 = predict(m10[[j]], newdata = dat.test2)
    m11.t2 = predict(m11[[j]], newdata = dat.test2)
    m12.t2 = predict(m12[[j]], newdata = dat.test2)
    m13.t2 = predict(m13[[j]], newdata = dat.test2)
    m14.t2 = predict(m14[[j]], newdata = dat.test2)
    
    ##############################################################################
    ## lev1 stacking for testing
    combPre.t2 = data.frame(m1.t2, 
                            m2.t2,
                            m3.t2, 
                            m4.t2, 
                            m5.t2, 
                            m6.t2, 
                            m7.t2,
                            m8.t2,
                            m9.t2, 
                            m10.t2,
                            m11.t2,
                            m12.t2,
                            m13.t2,
                            m14.t2
    )
    names(combPre.t2) = train.mod$names.lev1m
    combPre.t2 = data.frame(combPre.t2, y = 0)
    combpstate.t2 = predict(comb.m[[j]], newdata = combPre.t2)
    
    # print(combpstate.t2)
    comb.t = cbind(comb.t, combpstate.t2)  ## level 2 stacking input - results of multiple lev1 stacking models
  }
  
  if(Lev2Stack){
    ## Second level stacking
    combtestfit = train.mod$lev2stack.m
    ## testing data input
    newcomb = data.frame(comb.t)
    names(newcomb) = train.mod$names.lev2m
    newcomb = data.frame(newcomb, y = 0)
    combpred.t = predict(combtestfit, newdata = newcomb)
    pred.prob = predict(combtestfit, newdata = newcomb, type = "prob")
  } else{
    comb.t[comb.t==2] = "normal"
    comb.t[comb.t==1] = "high"
    combpred.t = factor(comb.t)
    pred.prob = predict(comb.m[[j]], newdata = combPre.t2, type = "prob")
  }
  
  
  return(list(single.result = combPre.t2, result.level = combpred.t, results.prob = pred.prob))
  #return(pred.prob$high)
}


################################################################
### Example
dataTEST = read.csv("TestingDATA.csv", head = T)
for(cc in 66:72) dataTEST[,cc] = as.factor(dataTEST[,cc])

load("stackingModel.RData")
pred = CHD_stacking_pred(train.mod, dataTEST)

confusionMatrix(pred$result.level, dataTEST$CHD)
################################################################


################################################################
### ROC curve
library(pROC)
auc(dataTEST$CHD, pred$results.prob$high)

plot.roc(dataTEST$CHD, pred$results.prob$high, lwd = 3)
################################################################
