# Supplementary material for: Ensemble machine learning approach for screening of coronary heart disease based on echocardiography and risk factors
Source: BMC Med Inform Decis Mak. 2021 Jun 11;21:187. doi: 10.1186/s12911-021-01535-5 (PMC8196502; doi:10.1186/s12911-021-01535-5)
Supplement: Supplementary file 2 — Additional file 2. TestingDATA.csv; One testing dataset of size 64. [file 12911_2021_1535_MOESM2_ESM.csv]

GLPS_avg_epi	GLPS_avg	GLPS_avg_endo	PSD	peak.systolic.strain1	peak.systolic.strain2	peak.systolic.strain3	peak.systolic.strain4	peak.systolic.strain5	peak.systolic.strain6	peak.systolic.strain7	peak.systolic.strain8	peak.systolic.strain9	peak.systolic.strain10	peak.systolic.strain11	peak.systolic.strain12	peak.systolic.strain13	peak.systolic.strain14	peak.systolic.strain15	peak.systolic.strain16	peak.systolic.strain17	peak.systolic.strain.RATE1	peak.systolic.strain.RATE2	peak.systolic.strain.RATE3	peak.systolic.strain.RATE4	peak.systolic.strain.RATE5	peak.systolic.strain.RATE6	peak.systolic.strain.RATE7	peak.systolic.strain.RATE8	peak.systolic.strain.RATE9	peak.systolic.strain.RATE10	peak.systolic.strain.RATE11	peak.systolic.strain.RATE12	peak.systolic.strain.RATE13	peak.systolic.strain.RATE14	peak.systolic.strain.RATE15	peak.systolic.strain.RATE16	peak.systolic.strain.RATE17	TIME.TO.PEAK.LS1	TIME.TO.PEAK.LS2	TIME.TO.PEAK.LS3	TIME.TO.PEAK.LS4	TIME.TO.PEAK.LS5	TIME.TO.PEAK.LS6	TIME.TO.PEAK.LS7	TIME.TO.PEAK.LS8	TIME.TO.PEAK.LS9	TIME.TO.PEAK.LS10	TIME.TO.PEAK.LS11	TIME.TO.PEAK.LS12
-12.4	-14.4	-17	51	-11	-10	-12	-9	-15	-18	-15	-14	-13	-17	-20	-20	-13	-13	-16	-15	-20	-1	-1	-1	-1	-1	-1	-0.9	-0.8	-1	-1.2	-1.3	-1.1	-0.8	-0.7	-1.3	-0.9	-1	429	455	443	420	397	432	448	414	328	362	328	328
-14.7	-17.3	-20.3	50	-21	-22	-22	-17	-23	-17	-18	-15	-17	-14	-21	-15	-11	-13	-19	-13	-19	-1	-1	-1	-1	-2	-1.1	-1.1	-0.9	-1	-0.9	-1.4	-0.7	-0.7	-0.7	-1.4	-1	-1.2	266	252	275	275	263	246	263	404	263	246	246	404
-18.6	-21.1	-24.1	51	-31	-36	-27	-34	-27	-23	-12	-19	-26	-17	-22	-11	3	-14	-21	-15	-18	-2	-2	-2	-2	-2	-1.2	-0.9	-1.1	-1.3	-0.9	-1.3	-0.5	-0.3	-0.8	-1.1	-0.7	-1.1	391	388	388	403	388	388	410	411	434	410	318	502
-18.6	-20.7	-23.3	38	-25	-26	-27	-19	-29	-21	-20	-18	-17	-21	-22	-19	-11	-16	-20	-18	-15	-1	-1	-2	-1	-2	-1.1	-1.1	-0.9	-0.8	-1.2	-1.1	-1.2	-0.6	-0.9	-1.2	-1	-1	387	387	387	387	387	387	369	404	422	422	404	457
-15.3	-18.2	-21.6	34	-22	-25	-17	-26	-19	-18	-16	-18	-22	-20	-17	-15	-10	-17	-18	-16	-15	-1	-1	-1	-1	-1	-1	-1	-1.1	-1	-1.2	-1.1	-0.8	-0.6	-0.9	-1.1	-1	-0.8	390	383	383	402	390	434	358	396	453	415	396	453
-15.9	-18.1	-20.8	45	-22	-21	-21	-23	-22	-12	-17	-16	-24	-17	-19	-9	-13	-16	-23	-20	-14	-1	-2	-1	-2	-1	-0.9	-1	-1	-0.9	-1.2	-1.3	-1	-0.8	-1.1	-1.9	-1.7	-1.1	301	284	296	307	318	267	284	401	301	334	301	368
-16.4	-18.5	-21	32	-22	-25	-19	-21	-21	-22	-15	-20	-14	-20	-21	-15	-9	-20	-18	-19	-16	-1	-2	-1	-1	-1	-1.3	-1	-1.3	-1	-0.9	-0.9	-0.9	-0.7	-1.3	-1.6	-1.2	-0.9	332	313	324	345	346	313	313	330	345	395	330	313
-17.7	-20.8	-24.2	52	-27	-25	-30	-23	-28	-18	-20	-22	-20	-21	-21	-12	-10	-15	-18	-21	-17	-2	-2	-2	-2	-2	-1.3	-1.1	-1.1	-1.4	-1.2	-1.1	-1	-0.4	-0.7	-1.2	-1.4	-0.9	290	252	327	265	315	227	302	378	227	283	302	227
-19.8	-22.7	-26.1	11	-31	-35	-27	-31	-33	-25	-28	-11	-18	-20	-27	-16	-23	-14	-12	-12	-17	-2	-2	-2	-2	-2	-1.1	-1.5	-0.9	-1.1	-1.1	-1.4	-0.8	-1.6	-1.7	-1.1	-0.7	-1	394	397	397	391	391	397	397	415	397	379	379	415
-17.33	-20	-23.17	34.62	-25.1	-30.82	-19.78	-27.08	-22.72	-22.68	-26.05	-15.02	-18.51	-19.94	-19.39	-13.31	-21.52	-14.2	-14.39	-18.65	-16.03	-2	-2	-1	-2	-1	-1.1	-1.3	-0.8	-1.1	-1.1	-0.9	-0.9	-1.2	-0.7	-1.8	-1.3	-0.8	362.67	362.67	374	357	357	346	362	363	363	362	346	346
-16.4	-18.7	-21.4	37	-24	-24	-28	-19	-26	-20	-19	-18	-15	-16	-19	-19	-8	-14	-15	-16	-16	-1	-1	-2	-1	-2	-1	-1.3	-1	-1.2	-0.9	-1.2	-1	-0.6	-0.8	-1.1	-1	-1.1	328	334	310	357	310	334	334	333	387	352	316	334
-21.1	-23.8	-26.8	25	-32	-33	-33	-29	-32	-22	-24	-21	-21	-21	-24	-15	-12	-17	-15	-19	-21	-2	-2	-2	-2	-2	-1.4	-1.3	-1.2	-1.3	-1.1	-1.3	-1.1	-0.8	-1.2	-1.4	-1.1	-1.1	330	312	342	327	342	320	342	342	320	342	342	342
-16	-18.4	-21.2	34	-28	-30	-26	-31	-27	-13	-17	-13	-23	-15	-18	-6	-8	-9	-14	-12	-12	-2	-2	-2	-2	-1	-0.8	-0.9	-0.7	-1	-0.7	-1	-0.4	-0.5	-0.5	-0.7	-0.9	-0.7	343	350	337	350	337	336	357	357	376	337	337	316
-18.1	-20.7	-23.9	34	-23	-27	-25	-17	-24	-24	-27	-21	-8	-18	-24	-18	-26	-19	-16	-17	-21	-1	-1	-1	-1	-1	-1.2	-1.3	-0.9	-0.7	-1.1	-1.1	-0.9	-1.2	-0.9	-1.3	-1.1	-1.1	403	397	408	397	408	397	397	397	328	380	397	397
-21.7	-25	-28.8	33	-35	-33	-37	-31	-38	-23	-18	-26	-24	-21	-26	-18	-9	-18	-21	-19	-19	-2	-2	-2	-2	-2	-1.2	-1	-1.2	-1.1	-1.3	-1.2	-0.9	-0.7	-1	-1.3	-1.2	-1	380	388	372	380	380	388	411	388	388	365	388	388
-19.4	-21.5	-24.1	57	-26	-26	-30	-23	-24	-20	-24	-26	-21	-19	-19	-16	-13	-20	-21	-18	-19	-1	-1	-2	-1	-1	-1.1	-1.3	-1.5	-1.3	-1.1	-1.1	-0.9	-0.8	-1	-1.4	-1.2	-1.3	352	340	351	375	340	316	352	351	334	334	334	369
-16.4	-18.6	-21.2	28	-18	-11	-24	-13	-24	-10	-21	-19	-16	-22	-21	-17	-12	-18	-19	-19	-18	-1	-1	-1	-1	-1	-0.4	-0.9	-0.7	-0.9	-0.9	-0.9	-0.8	-0.9	-0.8	-1	-1	-0.9	448	463	439	451	439	492	457	422	439	439	439	492
-16.4	-19.3	-22.8	40	-27	-31	-28	-29	-23	-19	-16	-25	-21	-15	-15	-10	-7	-19	-14	-12	-11	-2	-2	-2	-2	-2	-1	-1	-1.7	-1.3	-0.8	-0.9	-0.5	-0.5	-1.4	-1.1	-0.7	-0.7	331	337	325	337	325	343	343	325	361	343	397	379
-19.1	-21.4	-24.2	49	-29	-29	-32	-25	-30	-20	-23	-22	-19	-16	-24	-10	-15	-11	-15	-15	-16	-2	-1	-2	-1	-2	-1	-1	-1.1	-1	-1	-1.3	-0.5	-0.8	-0.7	-0.8	-1.1	-0.8	377	362	431	368	345	362	380	449	431	345	414	449
-22.9	-26	-29.6	25	-31	-29	-33	-30	-31	-21	-19	-31	-27	-22	-24	-17	-11	-29	-21	-19	-16	-2	-1	-2	-2	-2	-1	-0.9	-2.1	-1.5	-1.3	-1.2	-1	-1	-1.9	-1.5	-1.2	-0.9	428	415	440	415	440	415	453	453	453	434	434	453
-15.57	-17.63	-20.17	39.08	-19.89	-26.16	-16.76	-19.28	-17.37	-20.44	-26.03	-16.52	-10.78	-14.63	-16.79	-14.59	-21.56	-21.43	-10.05	-13.46	-13.47	-1	-1	-1	-1	-1	-0.9	-1.2	-0.7	-0.6	-1.2	-0.8	-0.7	-1	-1.2	-0.8	-1.5	-0.7	390.67	379	367.67	419.67	396.33	379	379	379	483	414	379	448
-21.7	-24.2	-27	30	-31	-31	-34	-25	-34	-20	-28	-24	-11	-26	-25	-16	-19	-19	-18	-20	-20	-2	-2	-2	-2	-2	-1	-1.3	-1.3	-0.7	-1.4	-1.2	-0.8	-0.9	-1.3	-1.3	-1.3	-1	398	404	393	404	393	404	387	387	387	369	387	440
-20.2	-23.2	-26.7	37	-33	-32	-36	-30	-34	-24	-22	-27	-18	-23	-23	-18	-16	-16	6	-19	-16	-2	-2	-2	-2	-2	-1.2	-1.2	-1.3	-0.9	-1.1	-1.2	-0.9	-0.8	-0.8	-1.1	-1.3	-0.9	384	378	390	384	384	359	396	415	415	415	359	378
-18.6	-20.9	-23.7	27	-25	-29	-22	-25	-25	-22	-23	-19	-19	-19	-18	-18	-17	-20	-17	-16	-13	-1	-2	-1	-1	-1	-1.2	-1.2	-1.2	-1.1	-1	-0.9	-0.9	-0.9	-1.1	-1.1	-0.9	-1	3426	340	340	359	346	340	321	340	359	421	421	340
-18.2	-21.3	-25	45	-32	-35	-35	-27	-31	-20	-22	-21	-16	-15	-22	-10	-8	-12	-9	-19	-14	-2	-2	-2	-1	-2	-1.2	-1.1	-1.1	-0.8	-0.7	-1.3	-0.9	-0.5	-0.7	-0.8	-0.8	-0.7	353	346	359	346	359	321	359	359	340	453	340	321
-20.1	-23.4	-27.1	37	-29	-30	-30	-26	-31	-24	-23	-23	-20	-19	-25	-17	-22	-19	-16	-20	-19	-2	-2	-2	-2	-2	-1.4	-1.4	-1.2	-1.4	-1.2	-1.5	-1	-1.2	-1.1	-1.4	-1.5	-1.3	316	307	319	319	319	289	307	343	397	307	325	289
-23.9	-27.6	-31.8	44	-39	-35	-43	-33	-44	-21	-24	-24	-20	-27	-33	-12	-15	-13	-14	-24	-27	-2	-2	-3	-2	-3	-1.1	-1.3	-1.4	-1.1	-1.5	-2.1	-0.6	-0.8	-0.8	-0.9	-1.6	-1.4	346	346	346	346	346	346	346	346	415	328	380	415
-19.2	-22.7	-26.9	32	-31	-30	-34	-28	-32	-18	-22	-26	-20	-22	-19	-12	-9	-21	-19	-15	-13	-2	-2	-2	-2	-2	-1	-1.2	-1.4	-1.1	-1.1	-0.9	-0.7	-0.6	-1.8	-1.1	-0.6	-0.6	350	342	357	357	342	342	364	364	387	387	387	364
-17.9	-20.3	-23.3	38	-24	-22	-26	-21	-26	-19	-14	-22	-22	-24	-21	-15	-7	-20	-22	-22	-16	-1	-1	-1	-1	-1	-1.2	-0.8	-1.2	-1.1	-1.2	-1.3	-0.8	-0.4	-1.1	-1.3	-1.2	-1.2	328	346	322	340	304	334	334	316	351	316	281	316
-16.3	-18.5	-21	40	-27	-30	-27	-26	-24	-19	-15	-21	-13	-15	-17	-11	6	-18	-10	-12	-16	-2	-2	-2	-1	-1	-1	-1	-1.6	-0.7	-0.7	-0.9	-0.6	-0.4	-1.4	-0.5	-0.8	-0.9	354	339	375	339	363	333	404	351	333	351	439	369
-18.67	-20.87	-23.47	48.59	-27.66	-24.68	-31.47	-25.46	-29.04	-15.37	-19.73	-22.24	-19.68	-23.59	-16.39	-14.8	-9.8	-14.53	-21.83	-18.88	-11.02	-2	-2	-2	-1	-2	-1	-1.1	-1.1	-1.5	-1.6	-1.2	-1	-0.6	-1	-1.7	-1.2	-1.1	399.83	414	391.33	402.67	391.33	466	380	483	362	362	397	466
-16.4	-17.9	-19.8	57	-23	-24	-19	-27	-21	-16	-10	-20	-23	-16	-16	-10	-11	-17	-17	-14	-15	-1	-1	-1	-2	-1	-0.8	-0.8	-1.1	-1.1	-0.8	-0.8	-0.6	-1.1	-1	-0.9	-1	-0.8	404	422	445	369	381	369	527	387	404	457	387	457
-15.5	-17.8	-20.5	34	-17	-14	-14	-18	-23	-20	4	-20	-20	-28	-23	-20	7	-24	-21	-27	-22	-1	-1	-1	-1	-1	-1.1	-0.1	-1.3	-1.4	-1.7	-1.3	-1.2	-0.3	-1.7	-1.3	-1.8	-1.2	375	404	404	352	340	369	17	351	334	334	334	352
-12.9	-14.53	-16.63	42.77	-13.63	-11.97	-16.09	-12.07	-14.39	-15.9	-7.99	-27.07	-7.69	-18.1	-10.31	-16.22	-8.31	-28.35	-8.02	-13.5	-10.38	-1	-1	-2	-1	-2	-0.7	-0.4	-1.9	-0.5	-1.5	-1	-0.7	-0.5	-1.7	-0.7	-1.1	-1	411.17	391	425.67	391	437	379	500	449	379	379	466	362
-16.8	-19.5	-22.7	49	-27	-27	-29	-26	-25	-16	-19	-27	-19	-19	-17	-10	-11	-18	-14	-14	-9	-1	-1	-2	-1	-1	-0.8	-0.7	-1.4	-0.8	-0.8	-0.7	-0.5	-0.5	-1.2	-0.7	-1	-0.6	387	384	384	390	390	359	396	378	434	377	434	472
-17.9	-21	-24.6	59	-29	-32	-28	-28	-28	-21	-15	-19	-18	-17	-21	-13	14	-17	-13	-16	-17	-2	-2	-1	-1	-1	-1.2	-1.2	-0.9	-0.9	-1.3	-1.1	-0.9	-0.5	-0.7	-0.8	-1.7	-1.2	348	351	351	346	346	351	492	369	369	474	351	421
-15.4	-17.4	-19.9	32	-24	-25	-24	-21	-24	-21	-16	-14	-17	-10	-23	-15	-12	-9	-14	-13	-18	-2	-2	-1	-2	-1	-1	-1	-0.8	-0.9	-0.7	-1.2	-0.7	-0.8	-0.9	-0.6	-1	-1.1	313	310	322	310	310	316	298	333	333	369	316	298
-16.97	-19.83	-23.3	48.58	-21.58	-19.33	-23.55	-19.87	-23.56	-19.06	-17.7	-20.8	-21.06	-20.5	-22.1	-16.08	-16.08	-17.26	-19.4	-21.14	-21.42	-1	-1	-1	-1	-1	-1	-0.8	-0.9	-1.1	-1.1	-1	-0.8	-0.8	-0.9	-1.1	-1.1	-1.1	423.17	402.67	414.67	454.67	420.67	397	414	415	449	501	484	518
-18.13	-20.43	-23.2	17.43	-21.93	-20.8	-23.88	-20.71	-22.34	-19.06	-19.57	-25.66	-21.23	-19.49	-17.82	-16.82	-19.53	-21.78	-21.53	-17.96	-15.63	-1	-1	-2	-1	-1	-1.2	-1	-1.7	-1	-1.1	-0.9	-0.9	-1	-1.4	-1.1	-1	-1	359.5	351.33	373.33	357	356.33	346	362	362	363	328	345	346
-15.9	-18.1	-20.6	39	-22	-26	-20	-21	-21	-16	-17	-17	-20	-19	-19	-8	-5	-17	-21	-18	-15	-1	-1	-1	-1	-1	-0.9	-0.9	-0.8	-0.9	1	-1.1	-0.5	-0.5	-0.8	-1.3	-1	-1.2	378	378	391	372	372	340	434	397	397	340	378	340
-21.13	-24.2	-27.83	37.69	-32.8	-33.85	-32.33	-31.28	-33.75	-20.16	-30.34	-17.16	-21.64	-22.43	-24.71	-13.73	-19.62	-13.67	-17.82	-18.83	-19.93	-2	-2	-2	-2	-2	-1.1	-1.6	-1.1	-1	-1.4	-1.5	-0.8	-1	-1	-1.1	-1.2	-1.2	345	345	345	345	345	328	345	431	362	362	328	311
-16.7	-18.8	-21.3	27	-19	-18	-16	-22	-22	-19	-12	-17	-25	-21	-19	-14	-21	-17	-23	-19	-15	-1	-1	-1	-1	-1	-0.9	-1	-1	-1.5	-1.4	-1.2	-0.7	-1.2	-1.2	-1.8	-1	-1.2	331	309	321	353	340	340	321	359	359	340	321	340
-16.1	-18.5	-21.4	17	-23	-30	-17	-22	-23	-24	-24	-5	-13	-19	-23	-19	-16	-8	-12	-19	-17	-1	-2	-1	-1	-1	-1.2	-1.2	-0.5	-0.8	-1.2	-1.4	-1	-1	-0.6	-1	-1.1	-1	357	351	375	351	351	351	334	386	351	351	334	386
-12.6	-14.8	-17.6	48	-17	-27	-21	-8	-13	-23	-20	-19	6	9	-14	-13	-15	-22	5	-7	-9	-1	-2	-1	-1	-1	-1.2	-1.4	-1.2	-0.8	-0.8	-1.1	-0.6	-1.3	-1.6	-0.9	-0.9	-0.7	284	292	276	301	267	301	276	301	402	402	276	351
-18.8	-21.6	-24.9	43	-25	-27	-24	-26	-24	-18	-14	-19	-25	-26	-16	-12	-10	-22	-27	-25	-15	-2	-2	-2	-2	-2	-1.2	-0.9	-1.4	-1.4	-1.4	-0.8	-0.6	-0.8	-1.4	-1.6	-1.5	-1	350	334	372	346	346	321	472	359	378	378	321	340
-23.9	-27.7	-32.1	43	-35	-34	-37	-35	-35	-17	-29	-31	-30	-25	-28	-11	-23	-25	-25	-23	-24	-2	-2	-2	-2	-2	-1	-1.9	-1.9	-1.8	-1.2	-1.5	-0.6	-1.3	-1.4	-1.7	-1.2	-1.2	320	320	320	320	320	365	320	320	342	320	320	502
-20.97	-24.5	-28.57	50.93	-31.35	-29.08	-32.46	-28.23	-35.65	-20.79	-18.46	-23	-17.43	-27.13	-27.55	-15.54	-10.79	-19.41	-15.19	-22.16	-23.1	-2	-2	-2	-2	-2	-1.1	-1.2	-1.2	-1.1	-1.5	-1.4	-0.9	-0.6	-1.3	-0.8	-1.4	-1.1	373.67	413.67	333.67	413.67	333.67	345	466	345	448	345	328	362
-19.7	-23.2	-27.3	35	-33	-37	-32	-30	-32	-22	-24	-21	-18	-19	-21	-14	-10	-18	-17	-14	-16	-2	-2	-2	-2	-2	-1.2	-1.4	-1.2	-1	-1.1	-1.2	-0.8	-0.5	-1	-1.2	-0.9	-1	353	350	350	365	350	342	365	342	365	388	342	365
-12.9	-15.2	-18	41	-16	-15	-16	-14	-18	-15	-14	-16	-16	-18	-16	-12	-11	-18	-17	-18	-12	-1	-1	-1	-1	-1	-0.7	-0.7	-1.1	-0.9	-0.9	-0.9	-0.6	-0.8	-1.6	-0.9	-1	-0.8	388	397	385	385	385	415	488	379	397	379	361	415
-21.2	-24.1	-27.6	46	-31	-30	-29	-33	-33	-22	-15	-20	-25	-28	-27	-19	10	-17	-21	-23	-22	-2	-2	-2	-2	-2	-1.3	-1.2	-1.3	-1.5	-1.9	-1.9	-1.2	-1.1	-1	-1.5	-2	-1.7	315	302	315	315	327	321	435	321	340	321	378	378
-19.6	-22.1	-25.1	54	-33	-31	-33	-29	-37	-19	-19	-17	-16	-22	-26	-12	-9	-9	-12	-17	-18	-2	-1	-2	-1	-2	-0.9	-0.9	-1	-0.7	-1.1	-1.2	-0.7	-0.6	-0.7	-0.7	-0.9	-0.9	364	361	361	379	355	361	361	379	369	433	343	361
-21.8	-24.43	-27.47	25.46	-32.08	-34.3	-33.37	-28.61	-32.04	-26.67	-28.59	-23.41	-17.28	-22.42	-24.43	-18.95	-21.72	-16.88	-15.05	-21.33	-20.82	-2	-2	-2	-1	-2	-1.2	-1.7	-1.2	-1	-1.3	-1.3	-0.8	-1.2	-0.9	-1.2	-1.6	-1.2	376	373	385	367	379	361	379	397	343	343	361	379
-18.7	-21.7	-25.2	18	-27	-28	-28	-26	-28	-21	-18	-23	-20	-22	-18	-17	-15	-18	-19	-20	-12	-2	-2	-2	-2	-2	-1.2	-1	-1.1	-1	-1.2	-1	-0.8	-0.8	-0.9	-1.1	-1.4	-0.9	394	385	397	391	403	379	361	397	379	415	361	379
-14.2	-15.6	-17.4	44	-19	-17	-22	-14	-21	-14	-16	-17	-15	-14	-18	-14	-10	-16	-18	-13	-17	-1	-1	-2	-1	-2	-1	-0.8	-0.7	-0.8	-0.9	-1.1	-0.9	-0.7	-0.8	-1.2	-0.9	-1	410	464	388	418	372	365	388	411	411	525	365	342
-9.3	-10.1	-11.2	44	-8	-8	-9	-6	-10	-11	-10	-10	-8	-13	-14	-9	-9	-8	-9	-10	-13	-1	-1	-1	0	-1	-0.6	-0.7	-0.6	-0.5	-0.9	-0.7	-0.4	-0.5	-0.5	-0.7	-0.6	-0.7	418	426	395	433	418	433	364	342	433	433	410	342
-17.8	-20.1	-22.9	30	-27	-28	-25	-30	-26	-16	-19	-16	-23	-19	-21	-11	-9	-16	-18	-13	-22	-2	-2	-2	-2	-2	-1.1	-1.1	-1.3	-1.8	-1.3	-1.5	-0.7	-0.7	-1.1	-1.6	-1.2	-1.8	299	299	299	299	299	281	299	299	299	299	316	351
-15	-17.9	-21.4	31	-23	-27	-24	-20	-22	-18	-23	-17	-14	-14	-19	-11	-12	-12	-12	-12	-16	-2	-2	-2	-2	-2	-1.2	-1.4	-1.2	-1.1	-1	-1.3	-0.6	-0.9	-1.3	-1.1	-1.1	-1.1	334	340	340	351	304	352	316	369	316	298	298	352
-18.4	-20.7	-23.5	44	-29	-29	-29	-30	-28	-17	-20	-18	-23	-20	-18	-11	-11	-14	-17	-19	-13	-2	-2	-2	-2	-2	-0.9	-1.1	-1.3	-1.4	-1	-1	-0.7	-0.8	-0.9	-1.5	-1.1	-0.8	327	321	334	321	334	340	340	359	340	378	397	397
-18.3	-21.9	-25.4	42	-30	-32	-29	-33	-28	-19	-19	-18	-27	-21	-19	-12	-11	-14	-22	-19	-15	-2	-2	-2	-2	-2	-1.1	-1.3	-0.9	-1.5	-1.2	-1	-0.7	-0.7	-0.8	-1.1	-1	-1	360	350	376	350	363	337	475	416	357	376	337	337
-17	-19.8	-23.2	47	-25	-26	-25	-27	-24	-18	-20	-17	-22	-16	-19	-16	-10	-13	-20	-11	-16	-2	-2	-2	-2	-2	-1.2	-1.3	-1.3	-1.7	-1.2	-1.3	-1.1	-0.7	-1.1	-1.2	-1	-1.3	302	299	299	311	299	294	311	432	311	328	311	277
-18.5	-21.1	-24.2	41	-25	-23	-28	-22	-27	-15	-18	-26	-20	-27	-20	-9	-12	-25	-20	-22	-20	-1	-1	-2	-1	-2	-0.7	-0.9	-1.6	-1.1	-1.6	-0.8	-0.3	-0.8	-1.2	-1.1	-1.4	-1.3	375	372	384	372	372	321	359	416	378	378	359	321
-10.3	-11.43	-12.73	52.9	-4.76	-7.94	-3.21	-3.38	-4.51	-10.59	-11.52	-7.91	-7.05	-10.05	-18.33	-10.47	-8.65	-11.41	-9.43	-13.15	-20.38	-1	-1	0	-1	-1	-0.6	-0.7	-0.5	-0.5	-0.6	-1.4	-0.7	-0.6	-0.6	-0.6	-0.8	-1.1	454.33	439	463.67	451	463.67	415	451	452	451	433	325	307
-15.5	-17.5	-20	43	-19	-20	-17	-20	-19	-16	-14	-22	-17	-20	-15	-9	-14	-24	-18	-19	-8	-1	-2	-1	-2	-1	-1.1	-0.8	-1.7	-1.2	-1.4	-1	-0.6	-1	-1.9	-1.4	-1.2	-0.6	320	304	354	310	310	283	379	378	321	307	302	246
-11.3	-13.7	-16.5	38	-17	-20	-14	-18	-16	-15	-13	-16	-11	-10	-15	-13	-11	-16	-5	-5	-15	-1	-1	-1	-1	-1	-0.8	-0.7	-0.6	-0.5	-0.6	-0.7	-0.7	-0.6	-0.7	-0.7	-0.6	-0.8	371	371	371	371	371	396	415	396	415	415	434	491
[truncated: 22 more columns]
